# Supplementary material for: Burden, Incidence, and Spatial Distribution of Schizophrenia in Ecuador (2010–2021): A Nationwide Hospital Discharge Analysis
Source: Int J Environ Res Public Health. 2026 Mar 1;23(3):310. doi: 10.3390/ijerph23030310 (PMC13026791; doi:10.3390/ijerph23030310)
Supplement: Supplementary file 1 [file ijerph-23-00310-s001.zip]

Archive with 1 entries (1 files):
- ijerph-4061851-supplementary.pdf
